# Supplementary material for: Metabolically Healthy Obesity and Carotid Plaque among Steelworkers in North China: The Role of Inflammation
Source: Nutrients. 2022 Dec 2;14(23):5123. doi: 10.3390/nu14235123 (PMC9740549; doi:10.3390/nu14235123)
Supplement: Supplementary file 1 [file nutrients-14-05123-s001.zip]

Archive with 1 entries (1 files):
- nutrients-1986321-supplementary.pdf
